# Supplementary material for: CD147 facilitates cisplatin resistance in ovarian cancer through FOXM1 degradation inhibition
Source: Genes Dis. 2024 Mar 24;11(5):101277. doi: 10.1016/j.gendis.2024.101277 (PMC11170094; doi:10.1016/j.gendis.2024.101277)
Supplement: Multimedia component 2 [file mmc2.csv]

Primer names	Sequence-F	Sequence-R
FOXM1	CACCCCAGTGCCAACCGCTACTTG	AAAGAGGAGCTATCCCCTCCTCAG
XRCC1	GTCCTTCTGGTCACCTCATC	CTTTGGTCTCTTCAGGGGTTG
EXO1	GTCTCAGGGGGTAGATTGCC	TACACTCTTTTTGTTAGTAGGTCC
FEN1	CCTCTATGAGCATTTATCAGTTCCT	AACTTCCCTGCTGCCCCAGTC
PMS2	TATCCAGAAAACCCCCTACC	TTGCCCTAAACTTCCTGTAAT
MSH6	GAATCCCAAGCCCACG	AGCCCTTCTTGGTAGATTTCA
BRIP1	CCATCCTGAGGTAGTCGGTAA	TTCCCAGTTCCAGTTCATTTATC
RAD50	TCTGGGCGTGCGGAGTT	CCTGGCTACCACAAACATCAAA
RRM1	GAGCAGGGCCCATACGAAAC	CCCAGGATCTGAGCAGTGGAA
RAD51	TGGGAACTGCAACTCATCTGG	GCGCTCCTCTCTCCAGCAG
BRCA2	GGGAAGCTTCATAAGTCAGTC	TTTGTAATGAAGCATCTGATACC
ATM	TGGATCCAGCTATTTGGTTTGA	CCAAGTATGTAACCAACAATAGAAGAAGTAG
CHEK2	TCTCGGGAGTCGGATGTTGAG	CCTGAGTGGACACTGTCTCTAA
ARID1A	TTAACTCCAGCCACCAAAATGAAC	ATAGAGGCGATAGAGGTCCAGAGG
BRCA1	TTGTTGATGTGGAGGAGCAA	GATTCCAGGTAAGGGGTTCC
PARP1	GCTTCCGCTGTCTTCTTGAC	TCGAGGTCAAGGTCAAGGTC
CD147	ACTCCTCACCTGCTCCTTGA	GCCTCCATGTTCAGGTTCTC
GAPDH	GCACCGTCAAGGCTGAGAAC	TGGTGAAGACGCCAGTGGA
