# Supplementary material for: CD147 facilitates cisplatin resistance in ovarian cancer through FOXM1 degradation inhibition
Source: Genes Dis. 2024 Mar 24;11(5):101277. doi: 10.1016/j.gendis.2024.101277 (PMC11170094; doi:10.1016/j.gendis.2024.101277)
Supplement: Multimedia component 3 [file mmc3.csv]

A2780_FOXM1	DNA_repair_genes	SKOV3_FOXM1	..count..	values
TRUE	TRUE	TRUE	34	CLSPN|CDC7|DTL|EXO1|CDK1|DNA2|RRM1|E2F8|RAD51AP1|RECQL|E2F7|PARPBP|RFC3|RAD51|FANCI|TICRR|BLM|FANCA|HROB|BRIP1|MCM6|CHAF1B|CDC45|POLQ|TOPBP1|HMGB2|NEIL3|TRIP13|RAD50|PMS2|H2AZ2|EZH2|XRCC2|FANCC
FALSE	TRUE	TRUE	8	BRCA2|CHEK1|FANCD2|AURKA|PTTG1|WDHD1|MCM8|
TRUE	FALSE	TRUE	7961	OR4F29|LINC00115|FAM41C|SAMD11|C1orf159|ACAP3|ATAD3C|ATAD3B|CDK11B|SLC35E2B|PRKCZ|MORN1|PEX10|PLCH2|MMEL1|ARHGEF16|MEGF6|MIR551A|SMIM1|CEP104|LINC01134|LINC01346|KCNAB2|CHD5|ACOT7|NOL9|THAP3|DNAJC11|CAMTA1|VAMP3|PER3|PARK7|ERRFI1|SLC45A1|RERE|SLC2A7|SLC2A5|GPR157|H6PD|SPSB1|SLC25A33|CLSTN1|LZIC|UBE4B|KIF1B|PGD|PEX14|CASZ1|C1orf127|TARDBP|MASP2|EXOSC10|MTOR|UBIAD1|DISP3|FBXO2|FBXO6|AGTRAP|MTHFR|RN…
FALSE	FALSE	TRUE	7322	WASH7P|LOC729737|LOC100288069|LINC01342|GABRD|LOC100129534|PRXL2B|TTC34|ACTRT2|PRDM16-DT|PRDM16|MIR4251|CCDC27|LINC01777|AJAP1|NA|MIR4689|NPHP4|TAS1R1|UTS2|CA6|MIR34A|MTOR-AS1|ANGPTL7|NPPB|SNORA59B|AADACL4|AADACL3|CFAP107|PRAMEF12|PRAMEF1|PRAMEF11|HNRNPCL3|PRAMEF2|PRAMEF4|PRAMEF10|PRAMEF8|PRAMEF6|PRAMEF22|PRAMEF5|HNRNPCL2|PRAMEF9|PRAMEF13|PRAMEF19|PRAMEF20|PRAMEF17|LRRC38|PDPN|KAZN|CELA2B|DNAJC16…
TRUE	TRUE	FALSE	28	AUNIP|RAD54L|UBE2T|FEN1|CDCA5|H2AX|TIMELESS|POLE2|XRCC3|PCLAF|PIF1|GINS2|AURKB|KPNA2|BIRC5|CHAF1A|UHRF1|PCNA|TPX2|E2F1|DONSON|NSD2|CCNA2|CCNB1|MCM7|ESCO2|MCM4|FANCG
FALSE	TRUE	FALSE	5	RHNO1|CDK2|EME1|CDC25C|MCM2
TRUE	FALSE	FALSE	7538	DDX11L1|MIR6859-1|MIR1302-2HG|FAM138A|OR4F5|LOC100996442|DDX11L17|MIR6859-2|WASH9P|LOC112268260|LINC01409|FAM87B|LINC01128|LOC284600|LINC02593|NOC2L|KLHL17|PLEKHN1|PERM1|HES4|ISG15|AGRN|LOC100288175|RNF223|TTLL10|B3GALT6|C1QTNF12|UBE2J2|SCNN1D|MIR6726|PUSL1|INTS11|TAS1R3|DVL1|MXRA8|AURKAIP1|CCNL2|MRPL20-AS1|TMEM88B|LINC01770|VWA1|ATAD3A|TMEM240|SSU72|FNDC10|LOC105378586|MIB2|MMP23B|MMP23A|CDK11A|…
